# Supplementary material for: 3D-Cultured MC3T3-E1-Derived Exosomes Promote Endothelial Cell Biological Function under the Effect of LIPUS
Source: Biomolecules. 2024 Sep 13;14(9):1154. doi: 10.3390/biom14091154 (PMC11430381; doi:10.3390/biom14091154)
Supplement: Supplementary file 1 [file biomolecules-14-01154-s001.zip]

Archive with 1 entries (1 files):
- biomolecules-3188735-supplementary.pdf
